# Supplementary material for: Insulin-like growth factor 1 and risk of depression in older people: the English Longitudinal Study of Ageing
Source: Transl Psychiatry. 2016 Sep 20;6(9):e898–. doi: 10.1038/tp.2016.167 (PMC5048205; doi:10.1038/tp.2016.167)
Supplement: Supplementary Table 1 [file tp2016167x1.xls]

## Sheet: Sheet1
								Supplemental Table 1: Odds ratio (95%Confidence Interval) for the cross-sectional association between serum IGF-1 levels and physician-diagnosed depression: the English Longitudinal Study of Ageing, 2008
		IGF-1 Quintile (range)*
		1	2	3	4	5	P-value for linearity	P-value for quadratic
		(2-11)	(12-14)	(15-16)	(17-20)	(21-65)
Women (analytical sample)
Adjustments	Age (3,311)	1 (ref)	0.82	0.66	0.78	0.77	0.642	0.508
			(0.56, 1.21)	(0.41, 1.07)	(0.52, 1.16)	(0.49, 1.20)
	Age, Anthropometric measuresa (3,181)	1	0.8	0.67	0.75	0.75	0.662	0.671
			(0.54, 1.19)	(0.41, 1.08)	(0.50, 1.15)	(0.47, 1.19)
	Age, Co-morbiditiesb (3,308)	1	0.84	0.68	0.8	0.77	0.683	0.676
			(0.57, 1.23)	(0.42, 1.09)	(0.53, 1.21)	(0.49, 1.21)
	Age, Psychosocial factorsc (3,162)	1	0.87	0.73	0.81	0.75	0.396	0.611
			(0.58, 1.30)	(0.44, 1.20)	(0.53, 1.24)	(0.46, 1.20)
	Age, Behavioural factorsd (2,290)	1	0.8	0.71	0.77	0.78	0.169	0.488
			(0.52, 1.22)	(0.43, 1.18)	(0.49, 1.20)	(0.48, 1.26)
	Multiply-adjusted (2,691)	1	0.88	0.83	0.86	0.75	0.483	0.794
			(0.56, 1.38)	(0.49, 1.43)	(0.53, 1.38)	(0.44, 1.27)
Men (analytical sample)
Adjustments	Age (2,706)	1 (ref)	0.71	0.68	0.63	1.05	0.128	0.848
			(0.40, 1.25)	(0.36, 1.31)	(0.36, 1.11)	(0.62, 1.79)
	Age, Anthropometric measuresa (2,627)	1	0.78	0.69	0.65	1.07	0.193	0.865
			(0.44, 1.40)	(0.35, 1.36)	(0.36, 1.17)	(0.62, 1.87)
	Age, Co-morbiditiesb (2,696)	1	0.72	0.69	0.61	1.02	0.135	0.841
			(0.40, 1.26)	(0.36, 1.32)	(0.34, 1.08)	(0.60, 1.75)
	Age, Psychosocial factorsc (2,592)	1	0.74	0.69	0.63	1.3	0.003	0.738
			(0.41, 1.36)	(0.35, 1.37)	(0.34, 1.17)	(0.74, 2.28)
	Age, Behavioural factorsd (2,377)	1	0.72	0.81	0.71	1.05	0.724	0.469
			(0.38, 1.37)	(0.40, 1.63)	(0.38, 1.33)	(0.58, 1.91)
	Multiply-adjusted (2,227)	1	0.75	0.75	0.64	1.04	0.005	0.598
			(0.37, 1.51)	(0.35, 1.59)	(0.32, 1.28)	(0.54, 2.00)
*IGF-1 units are nmols/l; a BMI, height; b Cancer, diabetes, cardiovascular disease; c Own wealth quintile per benefit unit (unit is a couple or single person along with their dependent children), education level; d Alcohol consumption, smoking, physical activity
