# Supplementary material for: Insulin-like growth factor 1 and risk of depression in older people: the English Longitudinal Study of Ageing
Source: Transl Psychiatry. 2016 Sep 20;6(9):e898–. doi: 10.1038/tp.2016.167 (PMC5048205; doi:10.1038/tp.2016.167)
Supplement: Supplementary Table 2 [file tp2016167x2.xls]

## Sheet: Sheet1
	Supplemental Table 2: Odds ratio (95% Confidence Interval) for the longitudinal association between serum IGF-1 levels in 2008 and new reports of physician-diagnosed depression in 2012: the English Longitudinal Study of Ageing
		IGF-1 Quintile (range)*
		1	2	3	4	5	P-value for linearity	P-value for quadratic
		(2-11)	(12-14)	(15-16)	(17-20)	(21-65)
Women (analytical sample)
Adjustments	Age (2,607)	1 (ref)	0.62	0.65	0.62	0.77	0.527	0.925
			(0.32, 1.20)	(0.33, 1.28)	(0.28, 1.38)	(0.38, 1.58)
	Age, Anthropometric measuresa (2,168)	1	0.56	0.59	0.6	0.74	0.369	0.824
			(0.28, 1.11)	(0.29, 1.17)	(0.27, 1.33)	(0.36, 1.52)
	Age, Co-morbiditiesb (2,605)	1	0.64	0.69	0.67	0.77	0.655	0.84
			(0.33, 1.26)	(0.35, 1.36)	(0.30, 1.48)	(0.38, 1.57)
	Age, Psychosocial factorsc (2,492)	1	0.52	0.64	0.58	0.78	0.315	0.88
			(0.25, 1.07)	(0.32, 1.29)	(0.25, 1.34)	(0.37, 1.60)
	Age, Behavioural factorsd (2,436)	1	0.49	0.58	0.68	0.63	0.046	0.874
			(0.24, 1.01)	(0.28, 1.18)	(0.31, 1.53)	(0.29, 1.36)
	Multiply-adjusted (2,176)	1	0.39	0.51	0.65	0.61	0.174	0.82
			(0.17, 0.89)	(0.23, 1.09)	(0.28, 1.53)	(0.28, 1.34)
Men (analytical sample)
Adjustments	Age (2,161)	1 (ref)	1.29	1.04	1.21	0.35	0.29	0.103
			(0.48, 3.49)	(0.37, 2.98)	(0.42, 3.44)	(0.09, 1.41)
	Age, Anthropometric measuresa(2,120)	1	1.33	1.06	1.22	0.36	0.283	0.114
			(0.49, 3.58)	(0.37, 3.03)	(0.43, 3.50)	(0.09, 1.47)
	Age, Co-morbiditiesb (2,155)	1	1.34	1.08	1.23	0.36	0.278	0.111
			(0.49, 3.62)	(0.38, 3.08)	(0.43, 3.52)	(0.09, 1.45)
	Age, Psychosocial factorsc (2,077)	1	1.37	0.82	1.3	0.38	0.649	0.029
	2077		(0.50, 3.72)	(0.27, 2.50)	(0.45, 3.75)	(0.09, 1.53)
	Age, Behavioural factorsd (1,928)	1	1.15	1.08	1.31	0.38	0.563	0.128
			(0.38, 3.49)	(0.35, 3.36)	(0.42, 4.11)	(0.09, 1.63)
	Multiply-adjusted (1,823)	1	1.34	0.92	1.52	0.45	0.686	0.024
			(0.43, 4.15)	(0.27, 3.14)	(0.48, 4.84)	(0.10, 1.97)
*IGF-1 units are nmols/l; a BMI, height; b Cancer, diabetes, cardiovascular disease; c Own wealth quintile per benefit unit (unit is a couple or single person along with their dependent children), education level; d Alcohol consumption, smoking, physical activity
